# Supplementary material for: Targeting Human Osteoarthritic Chondrocytes with Ligand Directed Bacteriophage-Based Particles
Source: Viruses. 2021 Nov 23;13(12):2343. doi: 10.3390/v13122343 (PMC8706358; doi:10.3390/v13122343)
Supplement: Supplementary file 1 [file viruses-13-02343-s001.zip]

Archive with 1 entries (1 files):
- viruses-1450758-supplementary.pdf
